# Supplementary material for: In Situ Pinpoint Photopolymerization of Phos-Tag Polyacrylamide Gel in Poly(dimethylsiloxane)/Glass Microchip for Specific Entrapment, Derivatization, and Separation of Phosphorylated Compounds
Source: Gels. 2021 Dec 16;7(4):268. doi: 10.3390/gels7040268 (PMC8701177; doi:10.3390/gels7040268)
Supplement: Supplementary file 1 [file gels-07-00268-s001.zip]

Archive with 1 entries (1 files):
- gels-1449205-supplementary.pdf
